# Supplementary material for: Chronological brain lesions after SARS-CoV-2 infection in hACE2-transgenic mice
Source: Vet Pathol. 2021 Dec 27;59(4):613–26. doi: 10.1177/03009858211066841 (PMC9207990; doi:10.1177/03009858211066841)
Supplement: Supplemental Material, sj-xlsx-1-vet-10.1177_03009858211066841 - Chronological brain lesions after SARS-CoV-2 infection in hACE2-transgenic mice [file sj-xlsx-1-vet-10.1177_03009858211066841.xlsx]

## Sheet: IHC-SARS-CoV2
Semiquantitative scoring of the immunolabeling against SARS-CoV-2 antigen. Mock inoculated animals were IHC negative in all studied areas.
Legend
0	No IHC immunolabelling
1	Mild IHC immunolabelling
2	Moderate IHC immunolabelling
3	Severe IHC immunolabelling
Blank	Region unavailable for scoring.
DPI	Days post inoculation
Infective Dose	Animal ID	DPI	Olfactory mucosa	Olfactory bulb	Piriform cortex	Hippocampus	Frontal cortex	Parietal cortex	Temporal cortex	Occipital cortex	Striatum	Thalamus	Hypothalamus	Mesencephalon	Pons	Cerebelar cortex	Medulla oblongata
104	1	2	2		0	0	0	0	0	0	0			0	0
	2	2	1	0		0				0				0	0	0	0
	3	2	1		0	0				0				0	0	0	0
	13	2	2		0	0				0				0	0	0	0
	14	2	2	0		0		0	0	0		0	0	0
	15	2	1							0				0		0	0
	4	4	1				0				0					0	0
	5	4	1	0	2		2				2					0	2
	6	4	2		2	1			2	1			2	2		0	1
	16	4	1			1										0	0
	17	4	1		3	1	3		3	3	0			2	1	0	3
	18	4	1			1				1				2	2	0	2
	8	6	0	3	3	3	3		3	3	3			3	3	1	3
	9	6	1	3	3	3			3	3				3	3	0	3
	10	6	1	2		3		3	3			3	3			1	3
	12	6	1		3					3				3	3	1	3
	20	6	1		2	3	3		3	3	1		3	3		2	3
	7	7	0		3		3			3	3			3	3	1	3
	11	7	1			3			3	3				3		1	3
	19	7	0		3		3			3	2			3	3	0	3
	21	7	0	3	3					3				3	3	1	3
	22	7	0	3						3				3	3	1	3
	23	7	0							3				3	3	1	3
	24	7	0		3		3		3	3	3		2	3	2		3
103	17	4	0	2	2	2		3	2	2		2	3	2	2	0	1
	18	4	1	0
	19	4	1		1	0	1	1	1		1	1	2			0	2
	20	4	1	0	2	0	1	1	0		2	1	2			0	2
	28	4	0		0	0	0			0	0			0		0	0
	34	4	0							1				1	0	0	1
	35	4	1			0				1				1	0
	21	7	0	0	0	0	0		0	0		0	0	0		0	0
	22	7	0		0	0	0	0	0		0	0	0			0	0
	23	7	0		3	3			3	3		3	3	3	2	1	3
	24	7	0	3	3	3	3		3	3	3	3	3	3		0	3
	29	7	0							3				3	3	1	3
	30	7	0			0		2	1			3	3			0	3
	36	7	0		3	3		3	3			3	3			0	3

## Sheet: IHQ-GFAP
Semiquantitative scoring of the immunolabeling against Glial fibrillary Acidic Protein (GFAP) a marker for astrocytes.
Legend
Score 0	Absence of immunolabelling
Score 1	Mild immunolabelling
Score 2	Moderate immunolabelling
Score 3	Strong immunolabelling
Score 4	Intense immunolabelling.
Blank	Region unavailable for scoring.
DPI	Days post inoculation
Infective Dose	Animal ID	DPI	Piriform cortex	Hippocampus	Frontal cortex	Parietal cortex	Temporal cortex	Occipital cortex	Striatum	Thalamus	Hypothalamus	Mesencephalon	Pons	Medulla oblongata	Cerebelar cortex
103	17	4	3	3		2	2	2		2	4	2	4	3	3
	21	4	3	3	1	1	1		1	2	4			3	3
	23	4	1	3	1	1	1		1	3	2			3	3
	1	4	3	3	2			2	1			2		3	3
	21	7	4	4			3	3		4	4	4	4	4	3
	23	7	4	4	2		2	3	1	4	3	4		4	4	Hyper-ramified astrocytes.
	3	7	3	3		1	2			2	2			2	3
	5	7	3	3		2	2			3	4			4	4	Hyper-ramified astrocytes.
Mock	29 C-	7	2	3	1	1	1	1	1	1	2	1	3	2	3
inoculated	31 C-	7	2	3	1	1	1	1	1	2	1			2	3
	25 C-	4	1	3	1			2	1			1	2	2	3
	29 C-	4	3	3	1	1	1		1	1	3			3	3

## Sheet: IHQ-IBA1
Semiquantitative scoring of the immunolabeling against ionized calcium bining adaptor molecule 1 (IBA1) a marker for microglial cells.
Legend
Score 0	Absence of immunolabelling
Score 1	Mild immunolabelling
Score 2	Moderate immunolabelling
Score 3	Strong immunolabelling
Score 4	Intense immunolabelling.
Blank	Region unavailable for scoring.
DPI	Days post inoculation
Infective Dose	Animal ID	DPI	Piriform cortex	Hippocampus	Frontal cortex	Parietal cortex	Temporal cortex	Occipital cortex	Striatum	Thalamus	Hypothalamus	Mesencephalon	Pons	Medulla oblongata	Cerebelar cortex
103	1	4	2	2	2			2	2			2		2	1
	17	4	2	1		1	1	1		1	2	3	3	1	1
	21	4	2	2	2	2	2		2	2	3			2	2
	23	4	3	2	2	3	3		2	2	4			2	1
	21	7	3	4		4	4	4		4	3	4	4	4	2
	23	7	3	4	4		4	4	4	4	4	4		4	2
	3	7	3	4		3	4			4	4			4	2
	5	7	4	4		4	4			4	3			3	2
Mock	29 C-	7	2	2	2	2	2	2	2	2	2	2	3	2	1
inoculated	31 C-	7	3	2	2	2	3	3	2	2	3			2	1
	25 C-	4	2	2	2			2	2			2	3	2	2
	29 C-	4	3	2	3	2	2		2	2	2			2	2
